# Supplementary material for: A New 1,3-Benzodioxole Compound from Hypecoum erectum and Its Antioxidant Activity
Source: Molecules. 2022 Oct 7;27(19):6657. doi: 10.3390/molecules27196657 (PMC9570887; doi:10.3390/molecules27196657)
Supplement: Supplementary file 1 [file molecules-27-06657-s001.zip]

Archive with 1 entries (1 files):
- molecules-1922505-supplementary.pdf
